# Supplementary material for: Molecular mapping of genomic regions and identification of possible candidate genes associated with gynoecious sex expression in bitter gourd
Source: Front Plant Sci. 2023 Mar 2;14:1071648. doi: 10.3389/fpls.2023.1071648 (PMC10017754; doi:10.3389/fpls.2023.1071648)
Supplement: Supplementary Table 2 — Functional annotation of candidate genes present in the identified QTL regions associated with gynoecious se expression in bitter gourd. [file Table_2.xlsx]

## Sheet: Sheet1
	TABLE-Function annotation of candidate genes
Sl. No	gene	start	end	Protien	GO results- molecular function	GO results-Bilogical process	GENE function
1	LOC111012316	323000	324929	probable beta-D-xylosidase 5	hydrolase activity	carbohydrate metabolic process, cell wall organization or biogenesis
2	LOC111008813	3389174	3402140	uncharacterized protein LOC111008813
3	LOC111025502	10	1209	uncharacterized protein LOC111025502
4	LOC111015692	675	2181	mitochondrial inner membrane protease subunit 1	transferase activity
5	LOC111015687	293664	295694	p21-activated protein kinase-interacting protein 1-like	ATP-dependent activity, catalytic activity
6	LOC111015817	306210	313239	DEAD-box ATP-dependent RNA helicase 1 isoform X2	transferase activity, catalytic activity-acting on a protein	protein modification process, signaling, lipid metabolic process	RNA metabolism (Liu et al., 2011), Male gametophyte (Li, et al., 2011) and female gametophyte development (Liu et al., 2011)
7	LOC111015768	318775	322683	CBL-interacting serine/threonine-protein kinase 23			Sex differentiation by altering ethyelene biosynthesis and brassinosteroid signalling (Pawełkowicz et al. 2012)
8	LOC111015813	351324	353873	pentatricopeptide repeat-containing protein At1g09900	DNA binding	signaling, anatomical structure development, reproductive process	carpel development and male fertility restoration in CMS (Brown et al., 2003, Igarashi et al., 2016; Liu et al., 2016)
9	LOC111015731	373065	378045	Auxin response factor 6			feminizing effect in Sex differentiation by promoting ethyelene biosynthesis (Maibus & Tatlioglou, 2004Liu et al., 2015,Niu et al., 2022 )
10	LOC111015703	427292	427990	LOB domain-containing protein 36-like			pollen development (Xu et al. 2016), Sex differentiation by altering brassinosteroid accumulation (Bell et al. 2012)
11	LOC111015857	440059	441826	F-box/LRR-repeat protein 23			pollen production and male fertility restoration (Gusti et al. 2009; Han et al., 2021)
12	LOC111015824	448437	454693	protein BREAST CANCER SUSCEPTIBILITY 1 homolog isoform X1	transferase activity, catalytic activity-acting on a protein	regulation of DNA-templated transcription,protein modification process, DNA recombination, DNA repair, lipid metabolic process
13	LOC111015784	456127	458120	F-box protein SKIP19-like	ATP-dependent activity, transporter activity
14	LOC111015826	481500	523244	ABC transporter C family member 2-like	ATP-dependent activity, transporter activity	transmembrane transport	Auxin transportation(Geisler et al., 2003, Rea 2007), pollen development (Yadav and Reed, 2014; Chen et al., 2017)
15	LOC111015739	572154	603113	187-kDa microtubule-associated protein AIR9		transmembrane transport
16	LOC111015714	607464	621140	serine/threonine-protein phosphatase 6 regulatory subunit 2		regulation of DNA-templated transcription
17	LOC111015796	714647	715387	putative germin-like protein 2-1
18	LOC111018266	479577	481434	serine/threonine-protein phosphatase 7 long form homolog
19	LOC111015845	966534	972338	polygalacturonase QRT3-like isoform X2	hydrolase activity	anatomical structure development	Pollen wall development and pollen maturation (Rhee et al., 2003;Lyu et al., 2015), male ferrtlity restoration(Shi et al., 2021).
20	LOC111015725	984518	990365	copper-transporting ATPase RAN1	ATP-dependent activity, hydrolase activity		sex differentaition by activation of ethylene receptors in ethylene signal transduction pathway (Binder et al., 2010; Hirayama, N. et al.. 1999)
21	LOC111015821	1029239	1031045	uncharacterized protein LOC111015821		transmembrane transport, metal ion homeostasis
22	LOC111015742	1057715	1072191	protein CHROMATIN REMODELING 4 isoform X1	ATP-dependent activity, hydrolase activity, DNA binding,catalytic activity-acting on DNA, histone binding 1		female gametophyte development (Huanca-Mamani et al., 2005) and stamen filament elongation (Zhao et al., 2021).
23	LOC111015832	1169835	1172542	cytochrome c6, chloroplastic		regulation of DNA-templated transcription,chromatin organization
24	LOC111015706	1263130	1264782	galactan beta-1,4-galactosyltransferase GALS3	transferase activity
25	LOC111015836	1267386	1270947	ycf3-interacting protein 1, chloroplastic
26	LOC111024830	78818	79843	protein FAR-RED LONGATED HYPOCOTYL 3-like		protein-containing complex assembly, generation of precursor metabolites and energy, photosynthesis
27	LOC111021802	663526	664745	Ulp1-like peptidase 878
28	LOC111015792	1279968	1286248	DNA replication licensing factor MCM6 isoform X1	DNA binding, catalytic activity-acting on DNA		role in sex differentiation though alteration in ethylene biosynthesis(Street et al., 2015, wang et al., 2019)
29	LOC111025502	10	1209	uncharacterized protein LOC111025502, partial		DNA recombination,DNA repair ,DNA replication, mitotic cell cycle
30	LOC111018538	961	4374	putative pentatricopeptide repeat-containing protein	DNA binding	signaling, anatomical structure development, reproductive process	carpel development and male fertility restoration in CMS (Brown et al., 2003, Igarashi et al., 2016; Liu et al., 2016)
31	LOC111018823	753098	769747	uncharacterized protein LOC111018823
32	LOC111025502	10	1209	protein SIEVE ELEMENT OCCLUSION B-like 511 ref
33	LOC111025114	140244	140756	ethylene-responsive transcription factor 12-like	DNA binding, transcription regulator activity		sex differentiation by transcriptional regulation of ethyelene biosynthesis genes (Zhang et al., 2009; Li et al., 2016).
34	LOC111023816	333182	336082	Ribonuclease H 281
35	evm.model.chr1.3479			No hits
36	evm.model.chr1.3482			No hits
37	evm.model.chr1.3484			no hits
38	LOC111023591	274413	274784	uncharacterized protein LOC111023591
39	evm.model.chr1.3487			No hits
40	LOC111017468	1055852	1057774	uncharacterized protein LOC111017468
41	LOC111025112	10824	11147	uncharacterized protein LOC111025112
