# Supplementary material for: Molecular mapping of genomic regions and identification of possible candidate genes associated with gynoecious sex expression in bitter gourd
Source: Front Plant Sci. 2023 Mar 2;14:1071648. doi: 10.3389/fpls.2023.1071648 (PMC10017754; doi:10.3389/fpls.2023.1071648)
Supplement: Supplementary Table 3 — Effect of non- synonymous variants on candidate gene function/protein change. [file Table_3.xlsx]

## Sheet: ST1.variant annotation
		list of moderate and high effect varinats(SNP/INDELs) located in QTL region
sl no	chr	Var position	Ref	Alt	Type	Gene	start	stop	Variant effect	protien
1	chr1	23219094	TCCC	TCCCC	INDEL	LOC111012316	323000	324929	frameshift_variant	probable beta-D-xylosidase 5 [Momordica charantia] Sequence ID : XP_022142107.1
2	chr1	23224095	G	A	DP=34	LOC111008813	3389174	3402140	missense_variant	uncharacterized protein LOC111008813 [Momordica charantia] Sequence ID : XP_022137317.1
3	chr1	23234329	C	T	DP=10	LOC111025502	10	1209	missense_variant	uncharacterized protein LOC111025502, partial [Momordica charantia] sequece ID: XP_022159063.1
4	chr1	23531860	A	G	DP=41	LOC111015692	675	2181	missense_variant	mitochondrial inner membrane protease subunit 1 [Momordica charantia] Sequence ID: XP_022146480.1
5	chr1	23555477	C	T	DP=43	LOC111015687	293664	295694	missense_variant	p21-activated protein kinase-interacting protein 1-like [Momordica charantia] Sequence ID: XP_022146476.1
6	chr1	23573426	G	A	DP=17	LOC111015817	306210	313239	missense_variant	DEAD-box ATP-dependent RNA helicase 1 isoform X2 [Momordica charantia] Sequence ID: XP_022146668.1
7	chr1	23589220	G	T	DP=46	LOC111015768	318775	322683	missense_variant	CBL-interacting serine/threonine-protein kinase 23 [Momordica charantia] Sequence ID: XP_022146606.1
8	chr1	23607287	G	A	DP=35	LOC111015813	351324	353873	missense_variant	pentatricopeptide repeat-containing protein At1g09900 [Momordica charantia] Sequence ID: XP_022146665.1
9	chr1	23662163	G	T	DP=43	LOC111015731	373065	378045	missense_variant	Auxin response factor 6 [Momordica charantia] Sequence ID: XP_022146538.1
10	chr1	23664929	C	T	DP=48	LOC111015703	427292	427990	missense_variant	LOB domain-containing protein 36-like [Momordica charantia] Sequence ID: XP_022146502.1
11	chr1	23674487	T	A	DP=34	LOC111015857	440059	441826	stop_gained	F-box/LRR-repeat protein 23 [Momordica charantia] Sequence ID: XP_022146724.1
12	chr1	23689032	A	G	DP=24	LOC111015857	440059	441826	missense_variant	putative F-box/LRR-repeat protein 23 [Momordica charantia] Sequence ID: XP_022146724.1
13	chr1	23691842	A	G	DP=40	LOC111015824	448437	454693	missense_variant	protein BREAST CANCER SUSCEPTIBILITY 1 homolog isoform X1 [Momordica charantia] Sequence ID: XP_022146676.1
14	chr1	23763748	A	G	DP=10	LOC111015784	456127	458120	missense_variant	F-box protein SKIP19-like [Momordica charantia] Sequence ID: XP_022146630.1
15	chr1	23773215	G	A	DP=17	LOC111015826	481500	523244	missense_variant	ABC transporter C family member 2-like [Momordica charantia] Sequence ID: XP_022146679.1
16	chr1	23780379	T	G	DP=17	LOC111015826	481500	523244	missense_variant	ABC transporter C family member 2-like [Momordica charantia] Sequence ID: XP_022146679.1
17	chr1	23782728	G	C	DP=26	LOC111015826	481500	523244	missense_variant	ABC transporter C family member 2-like [Momordica charantia] Sequence ID: XP_022146679.1
18	chr1	23782741	CTGCTGATGCTG		INDEL	LOC111015826	481500	523244	disruptive inframe deletion	ABC transporter C family member 2-like [Momordica charantia] Sequence ID: XP_022146679.1
19	chr1	23782774	T	A	DP=25	LOC111015826	481500	523244	missense_variant	ABC transporter C family member 2-like [Momordica charantia] Sequence ID: XP_022146679.1
20	chr1	23788679	C	G	DP=32	LOC111015826	481500	523244	missense_variant	ABC transporter C family member 2-like [Momordica charantia] Sequence ID: XP_022146679.1
21	chr1	23839833	C	G	DP=41	LOC111015739	572154	603113	missense_variant	187-kDa microtubule-associated protein AIR9 [Momordica charantia] Sequence ID: XP_022146546.1
22	chr1	23840155	A	G	DP=47	LOC111015714	607464	621140	missense_variant	serine/threonine-protein phosphatase 6 regulatory subunit 2 [Momordica charantia] Sequence ID: XP_022146511.1
23	chr1	23956245	A	G	DP=20	LOC111015796	714647	715387	missense_variant	putative germin-like protein 2-1 [Momordica charantia] Sequence ID: XP_022146642.1
24	chr1	23956997	T	C	DP=10	LOC111018266	479577	481434	missense_variant	serine/threonine-protein phosphatase 7 long form homolog [Momordica charantia] Sequence ID: XP_022149984.1
25	chr1	23957252	C	T	DP=11	LOC111018266	479577	481434	missense_variant	serine/threonine-protein phosphatase 7 long form homolog [Momordica charantia] Sequence ID: XP_022149984.1
26	chr1	23957331	C	T	DP=21	LOC111018266	479577	481434	missense_variant	serine/threonine-protein phosphatase 7 long form homolog [Momordica charantia] Sequence ID: XP_022149984.1
27	chr1	23957334	C	T	DP=21	LOC111018266	479577	481434	missense_variant	serine/threonine-protein phosphatase 7 long form homolog [Momordica charantia] Sequence ID: XP_022149984.1
28	chr1	23959246	G	T	DP=27	LOC111018266	479577	481434	missense_variant	serine/threonine-protein phosphatase 7 long form homolog [Momordica charantia] Sequence ID: XP_022149984.1
29	chr1	23959675	T	C	DP=35	LOC111018266	479577	481434	missense_variant	serine/threonine-protein phosphatase 7 long form homolog [Momordica charantia] Sequence ID: XP_022149984.1
30	chr1	23959854	G	A	DP=14	LOC111018266	479577	481434	missense_variant	serine/threonine-protein phosphatase 7 long form homolog [Momordica charantia] Sequence ID: XP_022149984.1
31	chr1	24204080	C	T	DP=29	LOC111015845	966534	972338	missense_variant	polygalacturonase QRT3-like isoform X2 [Momordica charantia] Sequence ID: XP_022146709.1
32	chr1	24224902	C	T	DP=25	LOC111015725	984518	990365	missense_variant	copper-transporting ATPase RAN1 [Momordica charantia] Sequence ID: XP_022146527.1
33	chr1	24268390	ACCGCCGCCGCCGCCGACCGCCGCCGCCGCCGCCG INDEL		INDEL	LOC111015821	1029239	1031045	inframe insertion	uncharacterized protein LOC111015821 [Momordica charantia] Sequence ID: XP_022146672.1
34	chr1	24312108	TATAGACATAGACATAG TATAGACATAGACATAGACATAGACATAG		INDEL	LOC111015742	1057715	1072191	inframe insertion	protein CHROMATIN REMODELING 4 isoform X1 [Momordica charantia] Sequence ID: XP_022146550.1
35	chr1	24407617	T	G	DP=10	LOC111015832	1169835	1172542	missense_variant	cytochrome c6, chloroplastic [Momordica charantia] Sequence ID: XP_022146690.1
36	chr1	24500340	CCTCTCTCTCTCTCTCTCTC	CCTCTCTCTCTCTCTCTCTCTC	INDEL	LOC111015706	1263130	1264782	frameshift_variant	galactan beta-1,4-galactosyltransferase GALS3 [Momordica charantia] Sequence ID: XP_022146505.1
37	chr1	24504412	C	T	DP=35	LOC111015706	1263130	1264782	missense_variant	galactan beta-1,4-galactosyltransferase GALS3 [Momordica charantia] Sequence ID: XP_022146505.1
38	chr1	24505268	T	G	DP=34	LOC111015836	1267386	1270947	missense_variant	ycf3-interacting protein 1, chloroplastic [Momordica charantia] Sequence ID: XP_022146693.1
39	chr1	24508990	ATTTTT	ATTTT	INDEL	LOC111024830	78818	79843	frameshift_variant	protein FAR-RED ELONGATED HYPOCOTYL 3-like [Momordica charantia] Sequence ID: XP_022158318.1
40	chr1	24510480	G	T	DP=40	LOC111024830	78818	79843	missense_variant	protein FAR-RED ELONGATED HYPOCOTYL 3-like [Momordica charantia] Sequence ID: XP_022158318.1
41	chr1	24514184	GA	G	INDEL	LOC111021802	663526	664745	frameshift_variant	Ulp1-like peptidase 878 ref|XP_022154561.1|
42	chr1	24514795	G	T	DP=52	LOC111021802	663526	664745	missense_variant	Ulp1-like peptidase 878 ref|XP_022154561.1|
43	chr1	24515296	C	T	DP=36	LOC111015792	1279968	1286248	missense_variant	DNA replication licensing factor MCM6 isoform X1 [Momordica charantia] Sequence ID: XP_022146638.1
44	chr1	24579295	C	T	DP=47	LOC111025502	10	1209	missense_variant	uncharacterized protein LOC111025502, partial [Momordica charantia] Sequence ID: XP_022159063.1
45	chr1	24580757	A	T	DP=15	LOC111018538	961	4374	missense_variant	putative pentatricopeptide repeat-containing protein At1g02420 273 ref|XP_022150343.1|
46	chr1	24580840	G	T	DP=14	LOC111018538	961	4374	stop_gained	Putative pentatricopeptide repeat-containing protein At1g02420 273 ref|XP_022150343.1|
47	chr1	24585537	A	T	DP=25	LOC111018823	753098	769747	missense_variant	uncharacterized protein LOC111018823 [Momordica charantia] Sequence ID: XP_022150760.1
48	chr1	24586328	GCC	GC	INDEL	LOC111018823	753098	769747	frameshift_variant	uncharacterized protein LOC111018823 [Momordica charantia] Sequence ID: XP_022150760.1
49	chr1	24587177	CA	C	INDEL	LOC111018823	753098	769747	frameshift_variant	uncharacterized protein LOC111018823 [Momordica charantia] Sequence ID: XP_022150760.1
50	chr1	24587209	G	A	DP=32	LOC111018823	753098	769747	missense_variant	uncharacterized protein LOC111018823 [Momordica charantia] Sequence ID: XP_022150760.1
51	chr1	24587219	C	A	DP=32	LOC111018823	753098	769747	missense_variant	uncharacterized protein LOC111018823 [Momordica charantia] Sequence ID: XP_022150760.1
52	chr1	24589934	C	T	DP=35	LOC111018823	753098	769747	missense_variant	uncharacterized protein LOC111018823 [Momordica charantia] Sequence ID: XP_022150760.1
53	chr1	24590444	C	T	DP=57	LOC111025502	10	1209	missense_variant	protein SIEVE ELEMENT OCCLUSION B-like 511 ref|XP_022159063.1|
54	chr1	24591429	C	A	DP=58	LOC111025502	10	1209	missense_variant	protein SIEVE ELEMENT OCCLUSION B-like 511 ref|XP_022159063.1|
55	chr1	24591914	G	A	DP=47	LOC111025502	10	1209	missense_variant	protein SIEVE ELEMENT OCCLUSION B-like 511 ref|XP_022159063.1|
56	chr1	24598099	C	G	DP=41	LOC111025114	140244	140756	missense_variant	ethylene-responsive transcription factor 12-like [Momordica charantia] Sequence ID: XP_022158654.1
57	chr1	24615770	C	T	DP=36	LOC111023816	333182	336082	missense_variant	Ribonuclease H 281 ref|XP_022156986.1|
58	chr1	24617441	G	A	DP=44	LOC111023816	333182	336082	missense_variant	Ribonuclease H 281 ref|XP_022156986.1|
59	chr1	24617479	C	T	DP=40	LOC111023816	333182	336082	missense_variant	Ribonuclease H 281 ref|XP_022156986.1|
60	chr1	24631229	G	A	DP=39	evm.model.chr1.3479			stop_gained	No hits
61	chr1	24666728	C	T	DP=60	evm.model.chr1.3482			missense_variant	No hits
62	chr1	24667138	C	T	DP=55	evm.model.chr1.3482			missense_variant	No hits
63	chr1	24671927	C	T	DP=43	evm.model.chr1.3484			missense_variant	no hits
64	chr1	24672886	G	A	DP=38	evm.model.chr1.3484			missense_variant	no hits
65	chr1	24672939	G	A	DP=27	evm.model.chr1.3484			missense_variant	no hits
66	chr1	24685073	G	A	DP=38	LOC111023591	274413	274784	missense_variant	uncharacterized protein LOC111023591 Sequence ID|XP_022156751.1|
67	chr1	24707976	G	A	DP=37	evm.model.chr1.3487			stop_gained	No hits
68	chr1	24725143	C	T	DP=34	LOC111017468	1055852	1057774	missense_variant	uncharacterized protein LOC111017468 [Momordica charantia] Sequence ID: XP_022148918.1
69	chr1	24728840	C	T	DP=45	LOC111017468	1055852	1057774	missense_variant	uncharacterized protein LOC111017468 [Momordica charantia] Sequence ID: XP_022148918.1
70	chr1	24728975	G	A	DP=46	LOC111017468	1055852	1057774	missense_variant	uncharacterized protein LOC111017468 [Momordica charantia] Sequence ID: XP_022148918.1
71	chr1	24736827	TAA	TA	INDEL	LOC111025112	10824	11147	frameshift_variant	uncharacterized protein LOC111025112 [Momordica charantia] Sequence ID: XP_022158653.1
