# Supplementary material for: Molecular mapping of genomic regions and identification of possible candidate genes associated with gynoecious sex expression in bitter gourd
Source: Front Plant Sci. 2023 Mar 2;14:1071648. doi: 10.3389/fpls.2023.1071648 (PMC10017754; doi:10.3389/fpls.2023.1071648)
Supplement: Supplementary Table 4 — Promoter sequence variation analysis of putative candidate genes. [file Table_4.xlsx]

## Sheet: Sheet1
	ST4. Promoter Sequence variation analysis of putative candidate genes
Gene ID		Promoter region of selected Genes in refference	Promoter region of similar genes in PDM Parent	Promoter region of gene in PVGy-201 parent
LOC111015768	CBL-interacting serine/threonine-protein kinase 23	AGTATAATATAAAAAGAAAATTCTCAGTATATTCTCCAATGCCACCGTAGATAAATACCG	AGTATAATATAAAAAGAAAATTCTCAGTATATTCTCCAATGCCACCGTAGATAAATACCG	AGTATAATATAAAAAGAAAATTCTCAGTATATTCTCCAATGCCACCGTAGATAAATACCG
LOC111015725	Copper-transporting ATPase RAN1	ACCACCACCATCTCTGGGCTGTCCCACCACCTCCACCAGCTTTAGTTAGAAAATTGGTG	ACCACCACCATCTCTGGGCTGTCCCACCACCTCCACCAGCTTTAGTTAGAAAATTGGTG	ACCACCACCATCTCTGGGCTGTCCCACCACCTCCACCAGCTTTAGTTAGAAAATTGGTGT
LOC111015857	F-box/LRR-repeat protein 23	TATTAATATGTAAAACAAAAACAAAAATTGGGGCAAATATCTATGTAACTAAGGGAGAGT	TATTAATATGTAAAACAAAAACAAAAATTGGGGCAAATATCTATGTAACTAAGGGAGAGT	TATTAATATGTAAAACAAAAACAAAAATTGGGGCAAATATCTATGTAACTAAGGGAGAGT
LOC111015826	ABC transporter C family member 2-like	TTCAATCTATTATTATTATTATTTTTTGTTATGTAATTGAGATAACACCAATTACACACC	TTCAATCTATTATTATTATTATTTTTTGTTATGTAATTGAGATAACACCAATTACACACC	AACCATAGAGTGCTATAAGGTATTTGATTCTCGGTAGAGTCTTTCAACCCATGAAGAGGT
LOC111015845	Polygalacturonase QRT3-like isoform X2	CCGTGGGTGAGATGTGTTGTCATATTCTTTATCACATTGCCTTAAACAATATTTAATTAA	CCGTGGGTGAGATGTGTTGTCATATTCTTTATCACATTGCCTTAAACAATATTTAATTAA	GATTTGATTTGATTTAATTTGGTGAAGAAATTGTAAATAAACGTGGAGGGGAGTGTAGA
LOC111015792	DNA replication licensing factor MCM6 isoform X1	CTCAGTTCTCATTACTTTTGGCGGGAAACTGCGACATTTCGGCGCCAAACAACTCTTTAC	GCCAATGGGCCATCGCAGGCCCAAGCCCAGCACATCTGGAACACCCCTGGCCCTGGCCCT	CTCAGTTCTCATTACTTTTGGCGGGAAACTGCGACATTTCGGCGCCAAACAACTCTTTAC
LOC111015731	Auxin response factor 6	AGTTAATAAAGAACAATACTTGACTTCAATTTCATCCCTGATTCTATAAAAATCACACAC	GGTTAAATGCCTCAGTACTCGAGCGACCCGACCGAAGTTATACCGGTACTCAAATTTCTG	CAGAAATTTGAGTACCGGTATAACTTCGGTCGGGTCGCTCGAGTACTGAGGCATTTAACC
LOC111015813	Pentatricopeptide repeat-containing protein	AATTAGGAGAAATTAAAGAAAAAAGAAATTTACAAACCAAAATAATTTGCTCACCGCGT	AATTAGGAGAAATTAAAGAAAAAAGAAATTTACAAACCAAAATAATTTGCTCACCGCGT	CGAAGTGAATTCTTGGTACCCTTGGGGGCCGTTTCGCCGCGAAGTTGAAGAACGTCGACG
LOC111015703	LOB domain-containing protein 36-like	ACAGAGTCTTCTCAATTTGAGATTCCAGAAGAAGAATCAAGAAATCAAGAATCAGTTAAA	ACAGAGTCTTCTCAATTTGAGATTCCAGAAGAAGAATCAAGAAATCAAGAATCAGTTAAA	ATGAGTTCGTCAAAATCACCTCCTTCTTGCTACGGCTCACCATGCGCTGCCTGCAACTAT
LOC111025114	Ethylene-responsive transcription factor 12-like	GATTCTTCCACTTTAAACATTAGTGGACGGTACTCTTTCCCCGGCCCTCCCTCACTAACA	CTTCTGAGTTCAGTTCCAGACAATAATTGAGCAAAATACAAGTAAACAGTGCAAACTAAG	TCTGGGTTTCTCCATTTCTTTGTTTTTCTG-GTTATGTACATGGCGTCAACTCGGGAGGG
LOC111015817	DEAD-box ATP-dependent RNA helicase 1 isoform X2	TTTCATAAANNNNNNNNNNNNNNNNNNNNNNNNNNNNNNNNNNNNNNNNNNNNNCTAAAA	ACACCAAATATAATAGCTGAAAAGAAAATTTTGTCAATATTTAGAAACGTGGCATATGGA	GATGTGGAATCAGTGTTTTCGAGGCGCAAGGCGCACCTCAAGCCGATAAGCCCTTTGATC
LOC111015742	Protein CHROMATIN REMODELING 4 isoform X1	AATATCGTATTTCCAATCATCAAAAACCTTTAACAGATTTTTCAAGCTCAGCGGATAAGG	ACACAAGAAATACCAAAAGAGAGAACTATATTTGACATTTCTCTTGAAAAAAGCTTTACA	ACACAAGAAATACCAAAAGAGAGAACTATATTTGACATTTCTCTTGAAAAAAGCTTTACA
